# Supplementary material for: Understanding the Impact of Chronic Non-Cancer Pain on Daily Life from a Gender Perspective Using the PAIN_Integral Scale©
Source: Healthcare (Basel). 2024 Mar 20;12(6):695. doi: 10.3390/healthcare12060695 (PMC10970521; doi:10.3390/healthcare12060695)
Supplement: Supplementary file 1 [file healthcare-12-00695-s001.zip]

Archive with 1 entries (1 files):
- healthcare-2733734-supplementary.pdf
